# Supplementary material for: Improving the Efficiency of Adventitious Shoot Induction and Somatic Embryogenesis via Modification of WUSCHEL and LEAFY COTYLEDON 1
Source: Plants (Basel). 2020 Oct 25;9(11):1434. doi: 10.3390/plants9111434 (PMC7692810; doi:10.3390/plants9111434)
Supplement: Supplementary file 1 [file plants-09-01434-s001.zip]

Archive with 3 entries (2 files):
- plants-953969-supplementary/
- plants-953969-supplementary/plants-953969-supplementary.docx
- plants-953969-supplementary/plants-953969-supplementary.xls
