# Supplementary material for: Improving the Efficiency of Adventitious Shoot Induction and Somatic Embryogenesis via Modification of WUSCHEL and LEAFY COTYLEDON 1
Source: Plants (Basel). 2020 Oct 25;9(11):1434. doi: 10.3390/plants9111434 (PMC7692810; doi:10.3390/plants9111434)
Supplement: Supplementary file 1 [file plants-09-01434-s001.zip › plants-953969-supplementary/plants-953969-supplementary.xls]

## Sheet: Sheet1
Supplemental Table 1 Oligonucleotides used in this study
Name	Sequence	Purpose
AT1G21970N	gATGGAACGTGGAGCTCCCTTCTCTCACTA	For amplifying CDS sequence of LEC1
AT1G21970.1SC	GTCGACGTCGACTCACTTATACTGACCATAATGGTC	For amplifying CDS sequence of LEC1 (with SalI site)
attB1_AT1G21970_F	ggggacaagtttgtacaaaaaagcaggcttcATGGAACGTGGAGCTCCCTTCTCTCACT	For amplifying CDS sequence of LEC1
attB2_AT1G21970_R	ggggaccactttgtacaagaaagctgggttCTTATACTGACCATAATGGTCAAAAGCCGG	For amplifying CDS sequence of LEC1
AT2G17950N	gATGGAGCCGCCACAGCATCAGCATCATCA	For amplifying CDS sequence of WUS gene
2g17950ox	gagctcgagctcCTAGTTCAGACGTAGCTCAAGAGAAGC	For amplifying CDS sequence of WUS gene (with SacI site)
2g17950mox	gagctcgagctcCTAGTTCgcACGTgcCTCAgcAGAAGC	For amplifying CDS sequence of WUS gene with mutation for WUSm2 (with SacI site)
WUSm2R	GGGCCGTACGTCGATGTTCCAGATAAGC	For amplifying CDS sequence of WUS gene with mutation for WUSm1
WUSm2F	CTGCTTTCCCTATGCACGGTGAAG	For amplifying CDS sequence of WUS gene with mutation for WUSm1
